# Supplementary material for: A Prospective Study on the Progression, Recurrence, and Regression of Cervical Lesions: Assessing Various Screening Approaches
Source: J Clin Med. 2024 Feb 28;13(5):1368. doi: 10.3390/jcm13051368 (PMC10931951; doi:10.3390/jcm13051368)
Supplement: Supplementary file 1 [file jcm-13-01368-s001.zip]

Archive with 7 entries (6 files):
- jcm-2866890-supplementary/
- jcm-2866890-supplementary/S1.jpg
- jcm-2866890-supplementary/S2.png
- jcm-2866890-supplementary/S3.jpg
- jcm-2866890-supplementary/S4.jpg
- jcm-2866890-supplementary/S5.jpg
- jcm-2866890-supplementary/S6.jpg
